# Supplementary material for: The reliability and quality of short videos as health information of guidance for lymphedema: a cross-sectional study
Source: Front Public Health. 2025 Jan 3;12:1472583. doi: 10.3389/fpubh.2024.1472583 (PMC11739071; doi:10.3389/fpubh.2024.1472583)
Supplement: Supplementary file 1 [file Data_Sheet_1.docx]

## Sheet: Sheet1
No.	source	identity	upper or lower limbs	likes	collections	shared	duration	definition	symptoms	related risk factors	how to evaluation	treatment/management	outcomes	GQS score	DISCERN score
1	TikTok	plastic surgeons	lower limb	200	15	39	274	1	1.5	1	1	1	0.5	3	2
2	TikTok	plastic surgeons	upper limb	2738	190	344	975	1	1	1.5	1	1	1	3	1
3	TikTok	plastic surgeons	upper limb	564	167	142	42	0.5	0.5	0.5	0.5	1	0.5	1	1
4	TikTok	plastic surgeons	lower limb	513	27	15	181	1	0.5	1	1	1	0.5	3	2
5	TikTok	plastic surgeons	lower limb	2735	648	248	145	0.5	1	1	0.5	1	0.5	3	3
6	TikTok	plastic surgeons	both	698	211	197	2029	1.5	1.5	1.5	1.5	1.5	1	4	4
7	TikTok	plastic surgeons	both	3581	1081	1399	3750	1.5	1	0.5	1.5	1.5	1	4	4
8	TikTok	plastic surgeons	both	5895	1233	976	2236	1	1	1	1	1	1	2	3
9	TikTok	plastic surgeons	both	8821	1167	321	3899	1	1	1.5	1	1	1	3	3
10	TikTok	plastic surgeons	both	3338	1368	1200	2176	0.5	1	1	0.5	1	0	2	2
11	TikTok	plastic surgeons	both	208	58	40	178	1	1.5	1	0.5	1	1	2	3
12	TikTok	vascular surgeons	lower limb	2626	926	740	1396	1	1.5	1.5	1	1	0.5	3	4
13	TikTok	vascular surgeons	lower limb	21724	5773	3244	3651	1	1	1.5	1	0.5	0.5	3	3
14	TikTok	vascular surgeons	lower limb	576	237	120	99	0.5	1	0.5	0.5	1	1	1	1
15	TikTok	vascular surgeons	lower limb	775	546	342	76	0.5	1	0.5	0.5	0	0	3	1
16	TikTok	vascular surgeons	lower limb	922	174	216	65	0	0	0	0.5	0.5	0.5	3	0
17	TikTok	vascular surgeons	both	862	215	911	291	0.5	1	1	0.5	0.5	0.5	4	0
18	TikTok	vascular surgeons	both	1556	45	52	1161	1	1	1	0.5	0.5	0.5	3	2
19	TikTok	vascular surgeons	both	515	90	106	815	1	1	0.5	1	0.5	1	2	2
20	TikTok	vascular surgeons	lower limb	149	32	66	19	0.5	0.5	0	0	0	0	2	1
21	TikTok	breast surgeons	upper limb	51	261	256	1046	0	0	0	0.5	1	0.5	2	1
22	TikTok	breast surgeons	upper limb	5178	1540	990	305	0.5	0.5	0.5	0.5	0.5	0	1	1
23	TikTok	breast surgeons	upper limb	7756	6743	1176	3370	0.5	1	1	0.5	0.5	0	2	1
24	TikTok	breast surgeons	upper limb	50	11	3980	1.5	1.5	1.5	1.5	0	1.5	1.5	2	3
25	TikTok	breast surgeons	upper limb	8	33	11	4908	1.5	1.5	1.5	1.5	1.5	0.5	2	2
26	TikTok	breast surgeons	upper limb	1970	513	0	392	1	1	1	1.5	0.5	0.5	2	3
27	TikTok	gynaecologists	upper limb	1112	472	303	79	0.5	0	0.5	0	0.5	0	1	1
28	TikTok	gynaecologists	upper limb	2288	1063	811	236	0.5	0	0.5	0.5	0.5	0	1	1
29	TikTok	gynaecologists	both	501	27	15	154	0.5	0.5	0.5	0.5	0.5	0.5	1	1
30	TikTok	gynaecologists	upper limb	1937	636	902	81	0	1	0.5	0	0.5	0.5	1	1
31	TikTok	gynaecologists	upper limb	102	16	5	146	0.5	1	0.5	0.5	0.5	0.5	1	1
32	TikTok	gynaecologists	both	7776	5698	899	447	0.5	1	1.5	1	1.5	0.5	2	3
33	TikTok	physical therapists	upper limb	28	67	57	2172	0.5	0.5	1.5	0.5	1.5	0.5	2	2
34	TikTok	physical therapists	both	248	854	799	1259	0	0	0	1.5	1.5	0.5	2	1
35	TikTok	physical therapists	both	27	32	20	275	1	1	1.5	1.5	1.5	0.5	2	2
36	TikTok	physical therapists	both	807	426	17	6545	1	1.5	0.5	1.5	1	0.5	3	2
37	TikTok	physical therapists	both	233	112	138	398	0.5	1	0.5	0.5	1	1	1	2
38	TikTok	physical therapists	upper limb	61	57	28	1195	0.5	0.5	0.5	1	1	1	1	1
39	TikTok	physical therapists	lower limb	933	230	270	240	0.5	0.5	0.5	0.5	0.5	0.5	1	1
40	TikTok	science bloggers	upper limb	83	363	337	534	1	0	0	0	0	0.5	1	1
41	TikTok	science bloggers	both	33632	30	434	0.5	0.5	0.5	1	0.5	0.5	0.5	2	1
42	TikTok	medical institutions	upper limb	0	0	0	54	0	0.5	0.5	0.5	0.5	0	1	1
43	TikTok	medical institutions	upper limb	5794	231	564	123	0.5	0.5	1	0.5	0.5	0.5	1	0
44	TikTok	medical institutions	both	218	29	77	55	0.5	0	0	0.5	0	0.5	0	1
45	TikTok	medical institutions	both	160	69	81	245	0.5	0.5	0.5	0.5	0.5	0.5	2	1
46	TikTok	lymphedema patients	lower limb	13256	2234	31	3340	1	0.5	0.5	0.5	1	0.5	3	3
47	TikTok	lymphedema patients	upper limb	4225	477	15	675	0.5	0.5	0	0	0.5	0	1	1
48	TikTok	lymphedema patients	upper limb	889	321	22	1190	1	0.5	1	2	0.5	2	2	1
49	Bilibil	plastic surgeons	lower limb	31	16	5	5	1	1	0.5	0.5	1	0.5	3	1
50	Bilibil	plastic surgeons	both	47	3	65	1866	1	1	1	1	1	1	2	3
51	Bilibil	vascular surgeons	both	23	2	2	140	1	1	0.5	1	0.5	0.5	4	1
52	Bilibil	vascular surgeons	both	164	50	74	239	0.5	0.5	0.5	0.5	0.5	0.5	3	1
53	Bilibil	breast surgeons	upper limb	86	18	31	47	0	0	0.5	0.5	0.5	0.5	1	1
54	Bilibil	breast surgeons	upper limb	4	8	9	149	0.5	0.5	0.5	0.5	1	1	2	1
55	Bilibil	breast surgeons	upper limb	18	20	16	1177	0.5	0.5	1.5	0.5	1.5	0.5	2	2
56	Bilibil	breast surgeons	upper limb	2	0	1	56	0	0	1	0.5	0	1	1	1
57	Bilibil	breast surgeons	upper limb	1	3	1	41	0	0	0.5	0.5	0.5	0.5	1	1
58	Bilibil	breast surgeons	upper limb	0	0	2	3789	1.5	1.5	1.5	1.5	1.5	1.5	3	3
59	Bilibil	breast surgeons	upper limb	3	2	5	242	1	1	1	1	1	1	2	2
60	Bilibil	gynaecologists	lower limb	205	102	65	352	1	1	0.5	0.5	0.5	0.5	1	1
61	Bilibil	physical therapists	upper limb	2	8	5	75	0	0	0	0	1	1	2	1
62	Bilibil	physical therapists	both	89	4	0	321	1	1	0.5	0.5	0.5	0.5	1	2
63	Bilibil	science bloggers	both	191	615	640	904	1.5	1	1	1.5	1	1	1	1
64	Bilibil	science bloggers	both	16	35	22	2100	1.5	1.5	1.5	1.5	1	1	1	2
65	Bilibil	science bloggers	both	56	131	62	249	0.5	1	1	1	1	0.5	2	2
66	Bilibil	science bloggers	both	7	32	32	315	1.5	1	0	0	0	1	1	1
67	Bilibil	science bloggers	both	13	71	43	509	0	0	0	0	0	0.5	3	3
68	Bilibil	science bloggers	both	12	57	23	255	2	0.5	0	0	0	1	1	1
69	Bilibil	science bloggers	upper limb	14	40	44	354	1.5	0.5	0.5	0.5	0.5	1.5	1	1
70	Bilibil	science bloggers	upper limb	3	0	0	189	0.5	0.5	0.5	0.5	0.5	0.5	3	1
71	Bilibil	science bloggers	upper limb	3	0	0	2762	1.5	1.5	1.5	1.5	1.5	1.5	1	1
72	Bilibil	science bloggers	upper limb	0	0	0	175	1	0	0	0	0	0	1	1
73	Bilibil	science bloggers	upper limb	0	0	0	49	0.5	0	0.5	0.5	0	0	2	3
74	Bilibil	science bloggers	upper limb	12	5	9	300	0.5	0.5	0.5	0.5	0.5	0.5	2	2
75	Bilibil	science bloggers	upper limb	4	10	17	242	1	0	0	0	0	0.5	2	2
76	Bilibil	science bloggers	both	5	16	19	601	1.5	1	1	1	1	1.5	1	1
77	Bilibil	science bloggers	both	1	0	0	1	1	0.5	0.5	0.5	0.5	0.5	1	1
78	Bilibil	science bloggers	both	46	188	35	479	1	0	0	0	0	0.5	1	1
79	Bilibil	science bloggers	both	6	136	10	427	0	1	1	1	1	0.5	1	1
80	Bilibil	science bloggers	both	1	0	2	50	0.5	0	0.5	1	0	1	1	1
81	Bilibil	science bloggers	both	1	1	0	24	0.5	0	0	0.5	0	1	2	2
82	Bilibil	science bloggers	both	198	197	36	72	0	0.5	0	0	0.5	0	2	1
83	Bilibil	medical institutions	both	1	0	1	6272	0.5	1	0.5	0.5	1	0.5	3	3
84	Bilibil	medical institutions	lower limb	0.5	0.5	0	0	0	0	0	0	0	0.5	1	1
85	Bilibil	medical institutions	both	3	8	1	2759	1.5	1.5	1.5	1.5	1.5	1	3	2
86	Bilibil	medical institutions	both	2	4	3	118	0.5	0.5	1.5	1	1	0.5	1	1
87	Microblog	vascular surgeons	lower limb	35	2	27	1538	0.5	1	0.5	0.5	0.5	0.5	2	1
88	Microblog	vascular surgeons	lower limb	1	3	1	156	1	0.5	0.5	1.5	0.5	0.5	2	3
89	Microblog	breast surgeons	upper limb	4	5	4	130	0.5	0	0	0.5	1.5	0.5	2	2
90	Microblog	breast surgeons	upper limb	34	10	6	22	1	1	0.5	0.5	1	0.5	1	1
91	Microblog	gynaecologists	both	94	378	436	751	0.5	1	0.5	1	1	0.5	3	4
92	Microblog	physical therapists	both	2	0	1	1299	1	1	1	1	1.5	1.5	3	3
93	Microblog	science bloggers	lower limb	11	65	11	1124	0.5	0	0	0.5	0	0	1	1
94	Microblog	science bloggers	lower limb	166	63	11	21	0.5	0	0.5	0.5	0	0.5	2	2
95	Microblog	science bloggers	both	95	13	7	1681	0.5	0.5	0.5	0.5	0.5	0	2	1
96	Microblog	science bloggers	lower limb	340	120	12	117	1	0.5	0.5	0.5	0.5	0.5	1	1
97	Microblog	science bloggers	lower limb	1	0	0	55	0.5	0.5	0.5	0.5	0.5	0.5	0	0
98	Microblog	medical institutions	upper limb	1	1	1	1	1	1	1	1	1	1	1	1
99	Microblog	medical institutions	both	23	1	2	51	1	1	1	1	0	0	0	0
100	Microblog	medical institutions	both	81	0	25	599	1	1	1	1	1	0.5	2	3
101	Wechat	vascular surgeons	lower limb	1	1	1	19	0.5	0	0	0	1	0.5	1	1
102	Wechat	vascular surgeons	lower limb	0	0	2	2	0.5	0.5	0.5	0	1	0.5	1	1
103	Wechat	vascular surgeons	lower limb	0	0	11	51	0.5	0.5	0	0	0.5	1	1	1
104	Wechat	breast surgeons	upper limb	2	1	0	73	0.5	0	0	0	1	0.5	1	1
105	Wechat	breast surgeons	upper limb	149	169	229	747	1.5	1.5	0.5	1.5	0.5	0.5	3	2
106	Wechat	gynaecologists	both	259	54	92	164	0	0	1	0.5	0.5	0.5	1	0
107	Wechat	physical therapists	both	781	100	201	122	0.5	0.5	0.5	0.5	0.5	0.5	1	1
108	Wechat	science bloggers	lower limb	18	20	66	96	1.5	0.5	0	0	0.5	0.5	1	1
109	Wechat	science bloggers	lower limb	10	4	5	15	0.5	0	0	0	0	0.5	0	1
110	Wechat	medical institutions	both	1	0	0	548	0	0.5	0	0	0.5	0	1	1
111	Wechat	lymphedema patients	upper limb	32	19	2	180	1	0.5	0.5	0.5	0.5	0.5	3	3
